# Supplementary material for: Wrist Photoplethysmography Signal Quality Assessment for Reliable Heart Rate Estimate and Morphological Analysis
Source: Sensors (Basel). 2022 Aug 4;22(15):5831. doi: 10.3390/s22155831 (PMC9370973; doi:10.3390/s22155831)
Supplement: Supplementary file 1 [file sensors-22-05831-s001.zip]

Archive with 1 entries (1 files):
- sensors-1804747-supplementary.pdf
